# Supplementary material for: Boolean Feedforward Neural Network Modeling of Molecular Regulatory Networks for Cellular State Conversion
Source: Front Physiol. 2020 Dec 1;11:594151. doi: 10.3389/fphys.2020.594151 (PMC7736109; doi:10.3389/fphys.2020.594151)
Supplement: Supplementary file 1 [file Data_Sheet_1.ZIP]

Archive with 1 entries (1 files):
- data2cancer.mat
