# Supplementary material for: Boolean Feedforward Neural Network Modeling of Molecular Regulatory Networks for Cellular State Conversion
Source: Front Physiol. 2020 Dec 1;11:594151. doi: 10.3389/fphys.2020.594151 (PMC7736109; doi:10.3389/fphys.2020.594151)
Supplement: Supplementary file 6 [file Table_1.XLSX]

## Sheet: Dj, and initial to final states
Unique attractor A=[0 0 0 0 0 0 0]
Set		Distance from a state to A		State						State ID number	Next state ID number		D3*		D2*
D6		6		1	0	1	1	0	1	46	40
				1	1	1	1	0	1	62	40
				1	1	1	1	1	1	64	40
D5		5		0	0	0	1	1	1	8	44
				0	0	1	1	1	1	16	44
				1	0	0	1	1	1	40	44
D4		4		1	0	1	0	0	0	41	21
				1	0	1	0	0	1	42	39
				1	0	1	0	1	0	43	21
				1	0	1	0	1	1	44	39
				1	0	1	1	0	0	45	24
				1	0	1	1	1	0	47	32
				1	1	1	0	0	0	57	21
				1	1	1	0	0	1	58	39
				1	1	1	0	1	0	59	21
				1	1	1	0	1	1	60	39
				1	1	1	1	0	0	61	24
				1	1	1	1	1	0	63	24
D3		3		0	0	0	1	0	0	5	4		*
				0	0	0	1	0	1	6	36		*
				0	0	0	1	1	0	7	12		*
				0	0	1	1	0	0	13	20		*
				0	0	1	1	0	1	14	36		*
				0	0	1	1	1	0	15	28		*
				0	1	0	1	0	0	21	4
				0	1	0	1	0	1	22	36		*
				0	1	0	1	1	0	23	4		*
				0	1	0	1	1	1	24	36
				0	1	1	1	0	0	29	20		*
				0	1	1	1	0	1	30	36		*
				0	1	1	1	1	0	31	20		*
				0	1	1	1	1	1	32	36
				1	0	0	1	0	0	37	4		*
				1	0	0	1	0	1	38	36		*
				1	0	0	1	1	0	39	12
				1	1	0	1	0	0	53	4		*
				1	1	0	1	0	1	54	36		*
				1	1	0	1	1	0	55	4		*
				1	1	0	1	1	1	56	36		*
D2		2		0	0	0	0	0	1	2	35				*
				0	0	0	0	1	1	4	35
				0	0	1	0	0	0	9	17				*
				0	0	1	0	0	1	10	35				*
				0	0	1	0	1	0	11	17				*
				0	0	1	0	1	1	12	35
				0	1	0	0	0	1	18	35				*
				0	1	0	0	1	1	20	35
				0	1	1	0	0	0	25	17				*
				0	1	1	0	0	1	26	35				*
				0	1	1	0	1	0	27	17				*
				0	1	1	0	1	1	28	35
				1	0	0	0	0	1	34	35				*
				1	0	0	0	1	1	36	35
				1	1	0	0	0	1	50	35				*
				1	1	0	0	1	1	52	35				*
D1		1		0	0	0	0	1	0	3	1
				0	1	0	0	0	0	17	1
				0	1	0	0	1	0	19	1
				1	0	0	0	0	0	33	1
				1	0	0	0	1	0	35	1
				1	1	0	0	0	0	49	1
				1	1	0	0	1	0	51	1
D0		0		0	0	0	0	0	0	1	Undesired attractor
