# Supplementary material for: Boolean Feedforward Neural Network Modeling of Molecular Regulatory Networks for Cellular State Conversion
Source: Front Physiol. 2020 Dec 1;11:594151. doi: 10.3389/fphys.2020.594151 (PMC7736109; doi:10.3389/fphys.2020.594151)
Supplement: Supplementary file 7 [file Table_2.XLSX]

## Sheet: Update logics
		Update rules for nodes in CACC21
	Node ID	time step t+1	time step t
	N1	AKT	not PTEN
	N2	BCATENIN	not (P53 and GSK3B)
	N3	CTL	IFNG and not IL10
	N4	CYCLIND1	(BCATENIN or STAT3 or JUN) and not GSK3B
	N5	GSK3B	not (TNFR or AKT)
	N6	IFNG	CTL
	N7	IKK	AKT or TNFR
	N8	IL10	not IFNG
	N9	JAK	not SOCS
	N10	JNK	TNFR
	N11	JUN	JNK and not GSK3B
	N12	MAC	(IFNG or NFKB) and not IL10
	N13	MDM2	(P53 and AKT) and not GSK3B
	N14	NFKB	IKK
	N15	P21	P53 and not GSK3B
Marker	N16	P53	(PTEN or JNK) and not MDM2
	N17	PTEN	P53 and not (NFKB or JUN)
	N18	SOCS	STAT3
	N19	STAT3	JAK
	N20	TNFR	MAC
Marker	N21	PROLIFERATION	CYCLIND1 and not P21

## Sheet: Attractors and basin
		Attractor
Type	Node	att1						att2						att3		att4		att5						att6						att7		att8		att9												att10
Determininstic node	CTL	0	0	0	0	0	0	0	0	0	0	0	0	0	0	0	0	0	0	0	0	0	0	0	0	0	0	0	0	0	0	0	0	1	1	1	1	1	1	1	1	1	1	1	1	1	1	1	1
	IFNG	0	0	0	0	0	0	0	0	0	0	0	0	0	0	0	0	0	0	0	0	0	0	0	0	0	0	0	0	0	0	0	0	1	1	1	1	1	1	1	1	1	1	1	1	1	1	1	1
	IKK	1	1	1	1	1	1	1	0	1	0	1	0	1	1	1	0	1	0	1	0	1	0	0	0	0	0	0	0	1	0	0	0	1	1	1	1	1	1	1	1	1	1	1	1	1	1	1	1
	JAK	1	0	0	0	1	1	1	1	0	0	0	1	1	0	0	1	1	0	0	0	1	1	1	0	0	0	1	1	1	0	1	0	1	0	0	0	1	1	1	0	0	0	1	1	1	0	0	0
	MAC	0	0	0	0	0	0	0	0	0	0	0	0	0	0	0	0	0	0	0	0	0	0	0	0	0	0	0	0	0	0	0	0	1	1	1	1	1	1	1	1	1	1	1	1	1	1	1	1
	PTEN	0	0	0	0	0	0	0	1	0	1	0	1	0	0	0	1	0	1	0	1	0	1	1	1	1	1	1	1	0	1	1	1	0	0	0	0	0	0	0	0	0	0	0	0	0	0	0	0
	SOCS	1	1	1	0	0	0	0	1	1	1	0	0	1	0	0	1	1	1	1	0	0	0	1	1	1	0	0	0	1	0	1	0	1	1	1	0	0	0	1	1	1	0	0	0	1	1	1	0
	STAT3	1	1	0	0	0	1	1	1	1	0	0	0	0	1	1	0	1	1	0	0	0	1	1	1	0	0	0	1	0	1	0	1	1	1	0	0	0	1	1	1	0	0	0	1	1	1	0	0
	TNFR	0	0	0	0	0	0	0	0	0	0	0	0	0	0	0	0	0	0	0	0	0	0	0	0	0	0	0	0	0	0	0	0	1	1	1	1	1	1	1	1	1	1	1	1	1	1	1	1
Nondeterministic node	AKT	1	1	1	1	1	1	0	1	0	1	0	1	1	1	0	1	0	1	0	1	0	1	0	0	0	0	0	0	0	1	0	0	1	1	1	1	1	1	1	1	1	1	1	1	1	1	1	1
	GSK3B	0	0	0	0	0	0	0	1	0	1	0	1	0	0	0	1	0	1	0	1	0	1	1	1	1	1	1	1	0	1	1	1	0	0	0	0	0	0	0	0	0	0	0	0	0	0	0	0
	IL10	1	1	1	1	1	1	1	1	1	1	1	1	1	1	1	1	1	1	1	1	1	1	1	1	1	1	1	1	1	1	1	1	0	0	0	0	0	0	0	0	0	0	0	0	0	0	0	0
	JNK	0	0	0	0	0	0	0	0	0	0	0	0	0	0	0	0	0	0	0	0	0	0	0	0	0	0	0	0	0	0	0	0	1	1	1	1	1	1	1	1	1	1	1	1	1	1	1	1
	JUN	0	0	0	0	0	0	0	0	0	0	0	0	0	0	0	0	0	0	0	0	0	0	0	0	0	0	0	0	0	0	0	0	1	1	1	1	1	1	1	1	1	1	1	1	1	1	1	1
	MDM2	0	0	0	0	0	0	0	0	0	0	0	0	0	0	0	0	0	0	0	0	0	0	0	0	0	0	0	0	0	0	0	0	1	1	0	0	1	1	0	0	1	1	0	0	1	0	0	1
	NFKB	1	1	1	1	1	1	0	1	0	1	0	1	1	1	0	1	0	1	0	1	0	1	0	0	0	0	0	0	0	1	0	0	1	1	1	1	1	1	1	1	1	1	1	1	1	1	1	1
	P53	0	0	0	0	0	0	1	0	1	0	1	0	0	0	1	0	1	0	1	0	1	0	1	1	1	1	1	1	1	0	1	1	1	0	0	1	1	0	0	1	1	0	0	1	0	0	1	1
Symmetric node	BCATENIN	1	1	1	1	1	1	1	1	1	1	1	1	1	1	1	1	1	1	1	1	1	1	0	0	0	0	0	0	1	1	0	0	1	1	1	1	1	1	1	1	1	1	1	1	1	1	1	1
	CYCLIND1	1	1	1	1	1	1	0	1	0	1	0	1	1	1	0	1	0	1	0	1	0	1	0	0	0	0	0	0	0	1	0	0	1	1	1	1	1	1	1	1	1	1	1	1	1	1	1	1
	P21	0	0	0	0	0	0	0	1	0	1	0	1	0	0	0	1	0	1	0	1	0	1	0	0	0	0	0	0	0	1	0	0	1	1	0	0	1	1	0	0	1	1	0	0	1	0	0	1
	PROLIFERATION	1	1	1	1	1	1	0	0	0	0	0	0	1	1	0	0	0	0	0	0	0	0	0	0	0	0	0	0	0	0	0	0	1	0	0	1	1	0	0	1	1	0	0	1	0	0	1	1
[truncated: 20 more columns]
