# Supplementary material for: Boolean Feedforward Neural Network Modeling of Molecular Regulatory Networks for Cellular State Conversion
Source: Front Physiol. 2020 Dec 1;11:594151. doi: 10.3389/fphys.2020.594151 (PMC7736109; doi:10.3389/fphys.2020.594151)
Supplement: Supplementary file 8 [file Table_3.XLSX]

## Sheet: Original update rules
Update rules for the original MAPK network of 53 nodes
time step t+1	time step t
AKT	PDK1 & !PTEN
AP1	JUN & (FOS | ATF2)
Apoptosis	!BCL2 & !ERK & FOXO3 & P53
ATF2	JNK | P38
ATM	DNA_damage
BCL2	CREB & AKT
CREB	MSK
DNA_damage	input
DUSP1	CREB
EGFR	(EGFR_stimulus | SPRY) & !(PKC | GRB2)
EGFR_stimulus	input
ELK1	ERK | JNK | P38
ERK	MEK1_2
FGFR3	FGFR3_stimulus & !(GRB2 | PKC)
FGFR3_stimulus	input
FOS	ERK & RSK & (ELK1 | CREB)
FOXO3	JNK & !AKT
FRS2	FGFR3 & !SPRY & !GRB2
GAB1	GRB2 | PI3K
GADD45	SMAD | P53
GRB2	EGFR | FRS2 | TGFBR
Growth_Arrest	P21
JNK	(TAOK & MAP3K1_3) | (MAP3K1_3 & MTK1) | (TAOK & MTK1) | (TAK1 & MTK1) | (TAK1 & MAP3K1_3) | (TAK1 & TAOK) | ((TAOK | MTK1 | MAP3K1_3 | TAK1) & !DUSP1)
JUN	JNK
MAP3K1_3	RAS
MAX	P38
MDM2	(P53 | AKT) & !P14
MEK1_2	(RAF | MAP3K1_3) & !(PPP2CA | AP1)
MSK	ERK | P38
MTK1	GADD45
MYC	(MSK & MAX) | (MSK & AKT)
P14	MYC
P21	!AKT & P53
P38	(TAOK & MAP3K1_3) | (MAP3K1_3 & MTK1) | (TAOK & MTK1) | (TAK1 & MTK1) | (TAK1 & MAP3K1_3) | (TAK1 & TAOK) | ((TAOK | MTK1 | MAP3K1_3 | TAK1) & !DUSP1)
P53	(ATM & P38) | ((ATM | P38) & !MDM2)
P70	PDK1 & ERK
PDK1	PI3K
PI3K	GAB1 | (RAS & SOS)
PKC	PLCG
PLCG	EGFR | FGFR3
PPP2CA	P38
Proliferation	P70 & MYC & !P21
PTEN	P53
RAF	(RAS | PKC) & !(ERK | AKT)
RAS	SOS | PLCG
RSK	ERK
SMAD	TGFBR
SOS	GRB2 & !RSK
SPRY	ERK
TAK1	TGFBR
TAOK	ATM
TGFBR	TGFBR_stimulus
TGFBR_stimulus	input

## Sheet: Update rules for MAPK33
	Update rules for MAPK33 obtained by inserting (DNA_damage, EGFR_Stimulus, FGFR3_Stimulus, TGFBR_Stimulus, EGFR) =(0,0,0,0,1) into the original update rules
Node ID	time step t+1	time step t
N1	AKT	!PTEN
N2	AP1	JUN & (FOS | ATF2)
N3	Apoptosis	!BCL2 & !ERK & FOXO3 & P53
N4	ATF2	JNK | P38
N5	BCL2	CREB & AKT
N6	CREB	MSK
N7	DUSP1	CREB
N8	ELK1	ERK | JNK | P38
N9	ERK	MEK1_2
N10	FOS	ERK & RSK & (ELK1 | CREB)
N11	FOXO3	JNK & !AKT
N12	GADD45	P53
N13	Growth_Arrest	P21
N14	JNK	MTK1 | !DUSP1
N15	JUN	JNK
N16	MAX	P38
N17	MDM2	(P53 | AKT) & !P14
N18	MEK1_2	!(PPP2CA | AP1)
N19	MSK	ERK | P38
N20	MTK1	GADD45
N21	MYC	(MSK & MAX) | (MSK & AKT)
N22	P14	MYC
N23	P21	!AKT & P53
N24	P38	MTK1 | !DUSP1
N25	P53	P38 & !MDM2
N26	P70	ERK
N27	PPP2CA	P38
N28	Proliferation	P70 & MYC & !P21
N29	PTEN	P53
N30	RAF	!(ERK | AKT)
N31	RSK	ERK
N32	SOS	!RSK
N33	SPRY	ERK

## Sheet: Cancer attractor
		Attractor
	Node	att1								att2								att3								attr4								attr5								attr6
1	PTEN	1	0	0	1	1	0	0	1	0	0	0	0	0	0	0	0	1	1	0	1	1	1	0	1	0	1	1	0	0	1	1	0	0	0	0	1	0	0	0	1	0	0	0	1	0	0	0	1
2	MSK	0	0	1	1	1	1	1	1	1	1	0	0	0	0	1	1	1	0	1	1	1	1	1	1	1	1	0	1	1	1	1	0	0	0	1	1	1	1	1	0	0	1	1	0	1	0	1	1
3	CREB	1	0	0	1	1	1	1	1	1	1	1	0	0	0	0	1	1	1	0	1	1	1	1	1	0	1	1	0	1	1	1	1	0	0	0	1	1	1	1	1	1	0	1	1	0	1	0	1
4	MEK1_2	0	0	1	0	0	0	0	0	0	0	0	0	1	1	1	0	0	0	0	0	0	0	0	0	0	0	0	0	0	0	0	0	0	1	1	0	0	0	0	0	0	0	0	0	0	0	0	0
5	P53	0	0	1	1	0	0	1	1	0	0	0	0	0	0	0	0	1	0	1	1	1	0	1	1	1	1	0	0	1	1	0	0	0	0	1	0	0	0	1	0	0	0	1	0	0	0	1	0
6	P21	0	0	0	0	0	0	0	0	0	0	0	0	0	0	0	0	0	1	0	1	0	1	0	1	0	0	0	0	0	0	0	0	0	0	0	0	0	0	0	0	0	0	0	0	0	0	0	0
7	JNK	0	1	1	1	1	1	1	0	1	0	0	0	0	1	1	1	0	1	1	1	1	1	1	1	1	0	1	1	1	1	0	1	0	1	1	1	1	1	0	0	1	1	0	1	0	1	1	0
8	P38	0	1	1	1	1	1	1	0	1	0	0	0	0	1	1	1	0	1	1	1	1	1	1	1	1	0	1	1	1	1	0	1	0	1	1	1	1	1	0	0	1	1	0	1	0	1	1	0
9	GADD45	1	0	0	1	1	0	0	1	0	0	0	0	0	0	0	0	1	1	0	1	1	1	0	1	0	1	1	0	0	1	1	0	0	0	0	1	0	0	0	1	0	0	0	1	0	0	0	1
10	MYC	1	0	0	1	1	1	1	1	1	1	1	0	0	0	0	1	1	1	0	1	1	1	1	1	0	1	1	0	1	1	1	1	0	0	0	1	1	1	1	1	1	0	1	1	0	1	0	1
11	ERK	0	0	0	1	0	0	0	0	0	0	0	0	0	1	1	1	0	0	0	0	0	0	0	0	0	0	0	0	0	0	0	0	0	0	1	1	0	0	0	0	0	0	0	0	0	0	0	0
12	RSK	0	0	0	0	1	0	0	0	1	0	0	0	0	0	1	1	0	0	0	0	0	0	0	0	0	0	0	0	0	0	0	0	0	0	0	1	1	0	0	0	0	0	0	0	0	0	0	0
13	JUN	0	0	1	1	1	1	1	1	1	1	0	0	0	0	1	1	1	0	1	1	1	1	1	1	1	1	0	1	1	1	1	0	0	0	1	1	1	1	1	0	0	1	1	0	1	0	1	1
14	FOS	0	0	0	0	0	0	0	0	1	0	0	0	0	0	0	1	0	0	0	0	0	0	0	0	0	0	0	0	0	0	0	0	0	0	0	0	1	0	0	0	0	0	0	0	0	0	0	0
15	ATF2	0	0	1	1	1	1	1	1	1	1	0	0	0	0	1	1	1	0	1	1	1	1	1	1	1	1	0	1	1	1	1	0	0	0	1	1	1	1	1	0	0	1	1	0	1	0	1	1
16	ELK1	0	0	1	1	1	1	1	1	1	1	0	0	0	0	1	1	1	0	1	1	1	1	1	1	1	1	0	1	1	1	1	0	0	0	1	1	1	1	1	0	0	1	1	0	1	0	1	1
17	MDM2	0	0	0	1	1	0	0	0	1	0	0	0	0	1	1	1	0	0	0	0	1	0	0	0	0	0	1	0	0	1	0	0	0	0	1	1	1	0	0	0	1	0	0	1	0	0	1	0
18	PPP2CA	0	0	1	1	1	1	1	1	1	1	0	0	0	0	1	1	1	0	1	1	1	1	1	1	1	1	0	1	1	1	1	0	0	0	1	1	1	1	1	0	0	1	1	0	1	0	1	1
19	AP1	1	0	0	1	1	1	1	1	1	1	1	0	0	0	0	1	1	1	0	1	1	1	1	1	0	1	1	0	1	1	1	1	0	0	0	1	1	1	1	1	1	0	1	1	0	1	0	1
20	AKT	0	0	1	1	0	0	1	1	1	1	1	1	1	1	1	1	0	0	0	1	0	0	0	1	1	1	0	0	1	1	0	0	0	1	1	1	0	1	1	1	0	1	1	1	0	1	1	1
21	P14	1	1	0	0	1	1	1	1	1	1	1	1	0	0	0	0	1	1	1	0	1	1	1	1	1	0	1	1	0	1	1	1	1	0	0	0	1	1	1	1	1	1	0	1	1	0	1	0
22	MAX	0	0	1	1	1	1	1	1	1	1	0	0	0	0	1	1	1	0	1	1	1	1	1	1	1	1	0	1	1	1	1	0	0	0	1	1	1	1	1	0	0	1	1	0	1	0	1	1
23	MTK1	1	1	0	0	1	1	0	0	0	0	0	0	0	0	0	0	1	1	1	0	1	1	1	0	0	0	1	1	0	0	1	1	1	0	0	0	1	0	0	0	1	0	0	0	1	0	0	0
24	DUSP1	1	1	0	0	1	1	1	1	1	1	1	1	0	0	0	0	1	1	1	0	1	1	1	1	1	0	1	1	0	1	1	1	1	0	0	0	1	1	1	1	1	1	0	1	1	0	1	0
25	P70	0	0	0	0	1	0	0	0	1	0	0	0	0	0	1	1	0	0	0	0	0	0	0	0	0	0	0	0	0	0	0	0	0	0	0	1	1	0	0	0	0	0	0	0	0	0	0	0
26	BCL2	1	0	0	0	1	0	0	1	1	1	1	1	0	0	0	0	1	0	0	0	1	0	0	0	0	0	1	0	0	1	1	0	1	0	0	0	1	0	1	1	1	0	0	1	1	0	1	0
27	FOXO3	0	0	1	0	0	1	1	0	0	0	0	0	0	0	0	0	0	0	1	1	0	1	1	1	1	0	0	1	1	0	0	0	0	0	0	0	0	1	0	0	0	1	0	0	0	0	0	0
28	Apoptosis	0	0	0	1	0	0	0	1	0	0	0	0	0	0	0	0	1	0	0	1	1	0	0	1	0	1	0	0	0	1	0	0	0	0	0	0	0	0	0	0	0	0	0	0	0	0	0	0
29	Growth_Arrest	0	0	0	0	0	0	0	0	0	0	0	0	0	0	0	0	1	0	1	0	1	0	1	0	0	0	0	0	0	0	0	0	0	0	0	0	0	0	0	0	0	0	0	0	0	0	0	0
30	Proliferation	0	0	0	0	0	1	0	0	1	1	0	0	0	0	0	0	0	0	0	0	0	0	0	0	0	0	0	0	0	0	0	0	0	0	0	0	1	1	0	0	0	0	0	0	0	0	0	0
31	RAF	0	1	1	0	0	1	1	0	0	0	0	0	0	0	0	0	0	1	1	1	0	1	1	1	1	0	0	1	1	0	0	1	0	1	0	0	0	1	0	0	0	1	0	0	0	1	0	0
32	SOS	1	1	1	1	1	0	1	1	0	0	1	1	1	1	1	0	1	1	1	1	1	1	1	1	1	1	1	1	1	1	1	1	1	1	1	1	0	0	1	1	1	1	1	1	1	1	1	1
33	SPRY	0	0	0	0	1	0	0	0	1	0	0	0	0	0	1	1	0	0	0	0	0	0	0	0	0	0	0	0	0	0	0	0	0	0	0	1	1	0	0	0	0	0	0	0	0	0	0	0
[truncated: 35 more columns]
